# Supplementary material for: A Single-Cell Network-Based Drug Repositioning Strategy for Post-COVID-19 Pulmonary Fibrosis
Source: Pharmaceutics. 2022 Apr 30;14(5):971. doi: 10.3390/pharmaceutics14050971 (PMC9147547; doi:10.3390/pharmaceutics14050971)
Supplement: Supplementary file 1 [file pharmaceutics-14-00971-s001.zip]

Archive with 2 entries (2 files):
- Supplementary information.pdf
- Table S2.xlsx
